# Supplementary material for: In Silico Evaluation of Coding and Non-Coding nsSNPs in the Thrombopoietin Receptor (MPL) Proto-Oncogene: Assessing Their Influence on Protein Stability, Structure, and Function
Source: Curr Issues Mol Biol. 2023 Nov 23;45(12):9390–412. doi: 10.3390/cimb45120589 (PMC10742084; doi:10.3390/cimb45120589)
Supplement: Supplementary file 1 [file cimb-45-00589-s001.zip]

Archive with 1 entries (1 files):
- cimb-2704039-supplementary.pdf
